# Supplementary material for: New species of the genus Spio (Annelida, Spionidae) from the southern and western coasts of Korea
Source: Zookeys. 2021 Nov 15;1070:151–64. doi: 10.3897/zookeys.1070.73847 (PMC8608779; doi:10.3897/zookeys.1070.73847)
Supplement: XML Treatment for Spio pigmentata [file zookeys.1070.73847-treatment1.xml]

<!DOCTYPE tp:taxon-treatment
  PUBLIC "-//TaxonX//DTD Taxonomic Treatment Publishing DTD v0 20100105//EN" "tax-treatment-NSO.dtd">
<tp:taxon-treatment xmlns:tp="http://www.plazi.org/taxpub"><tp:treatment-meta><kwd-group><label>Taxon classification</label><kwd>
                    <named-content content-type="kingdom">Animalia</named-content>
                  </kwd><kwd>
                    <named-content content-type="order">Spionida</named-content>
                  </kwd><kwd>
                    <named-content content-type="family">Spionidae</named-content>
                  </kwd></kwd-group><mixed-citation publication-type="journal"><person-group><name><surname>Lee</surname><given-names>Geon Hyeok</given-names></name><name><surname>Meißner</surname><given-names>Karin</given-names></name><name><surname>Yoon</surname><given-names>Seong Myeong</given-names></name><name><surname>Min</surname><given-names>Gi-Sik</given-names></name></person-group><article-title>New species of the genus <italic><tp:taxon-name><tp:taxon-name-part taxon-name-part-type="genus" reg="Spio">Spio</tp:taxon-name-part></tp:taxon-name></italic> (<tp:taxon-name><tp:taxon-name-part taxon-name-part-type="phylum">Annelida</tp:taxon-name-part></tp:taxon-name>, <tp:taxon-name><tp:taxon-name-part taxon-name-part-type="family">Spionidae</tp:taxon-name-part></tp:taxon-name>) from the southern and western coasts of Korea</article-title><source>Zookeys</source><day>15</day><month>11</month><year>2021</year><volume>1070</volume><fpage>151</fpage><lpage>164</lpage><pub-id pub-id-type="doi">10.3897/zookeys.1070.73847</pub-id></mixed-citation></tp:treatment-meta><tp:nomenclature><tp:taxon-name>
                  <object-id xmlns:xlink="http://www.w3.org/1999/xlink" content-type="arpha" xlink:type="simple">A534C78A-1DF7-5111-9997-B59295B18834</object-id>
                  <tp:taxon-name-part taxon-name-part-type="genus" reg="Spio">Spio</tp:taxon-name-part>
                  <tp:taxon-name-part taxon-name-part-type="species" reg="pigmentata">pigmentata</tp:taxon-name-part>
                  <object-id xmlns:xlink="http://www.w3.org/1999/xlink" content-type="zoobank" xlink:type="simple">http://zoobank.org/C4BA64C6-C570-4D77-A3BC-49722FC36934</object-id>
                </tp:taxon-name><tp:taxon-status xmlns:xlink="http://www.w3.org/1999/xlink" xlink:type="simple">sp. nov.</tp:taxon-status><tp:nomenclature-citation-list><tp:nomenclature-citation><tp:taxon-name>
                      <tp:taxon-name-part taxon-name-part-type="genus" reg="Spio">Spio</tp:taxon-name-part>
                      <tp:taxon-name-part taxon-name-part-type="species" reg="filicornis">filicornis</tp:taxon-name-part>
                    </tp:taxon-name><comment>: Paik, 1975: 420, 1982: 808, 1989: 465, fig. 175.</comment></tp:nomenclature-citation><tp:nomenclature-citation><tp:taxon-name>
                      <tp:taxon-name-part taxon-name-part-type="genus" reg="Spio">Spio</tp:taxon-name-part>
                    </tp:taxon-name><comment>sp. 2: Abe and Sato-Okoshi, 2021: 63, fig. 9L–N.</comment></tp:nomenclature-citation></tp:nomenclature-citation-list></tp:nomenclature><tp:treatment-sec sec-type="material" id="SECID0EAAAE"><title>Material examined.</title><p><bold><italic>Type locality</italic>.
                  </bold> Yellow Sea, Korea, <named-content xmlns:xlink="http://www.w3.org/1999/xlink" content-type="dwc:verbatimCoordinates" xlink:type="simple"><named-content content-type="geo-json" specific-use="{&#34;type&#34;:&#34;Point&#34;,&#34;coordinates&#34;:[126.546639,36.261917]}" id="NCID0EOAAE" xlink:type="simple">36°15'42.9"N, 126°32'47.9"E</named-content></named-content>, intertidal sand. <bold><italic>Holotype.</italic></bold> Complete, without palps, formalin (NIBRIV0000888168) (Fig. <xref ref-type="fig" rid="F2">2</xref>), 21 Oct. 2020. <bold><italic>Paratypes.</italic></bold> Four complete (NIBRIV0000888164–7), three complete (<named-content xmlns:xlink="http://www.w3.org/1999/xlink" content-type="dwc:institutional_code" xlink:type="simple">SMF</named-content> 30259), two complete (<named-content xmlns:xlink="http://www.w3.org/1999/xlink" content-type="dwc:institutional_code" xlink:type="simple">ZMH</named-content> P-30424), formalin, Yellow Sea, Korea, <named-content xmlns:xlink="http://www.w3.org/1999/xlink" content-type="dwc:verbatimCoordinates" xlink:type="simple"><named-content content-type="geo-json" specific-use="{&#34;type&#34;:&#34;Point&#34;,&#34;coordinates&#34;:[126.367750,37.447222]}" id="NCID0EKBAE" xlink:type="simple">37°26'50.0"N 126°22'3.9"E</named-content></named-content>, 13 Jan. 2021, intertidal sand.</p><fig id="F2" position="float" orientation="portrait"><object-id xmlns:xlink="http://www.w3.org/1999/xlink" content-type="doi" xlink:type="simple">10.3897/zookeys.1070.73847.figure2</object-id><object-id xmlns:xlink="http://www.w3.org/1999/xlink" content-type="arpha" xlink:type="simple">B374DAE6-E1B1-5344-A1F0-0D10AAF97B85</object-id><label>Figure 2.</label><caption><p><italic><tp:taxon-name><tp:taxon-name-part taxon-name-part-type="genus" reg="Spio">Spio</tp:taxon-name-part><tp:taxon-name-part taxon-name-part-type="species" reg="pigmentata">pigmentata</tp:taxon-name-part></tp:taxon-name></italic> sp. nov., holotype, palps removed, fixed in formalin, NIBRIV0000888168.</p></caption><graphic xmlns:xlink="http://www.w3.org/1999/xlink" xlink:href="zookeys-1070-151-g002.jpg" position="float" orientation="portrait" xlink:type="simple" id="oo_611063.jpg"><uri content-type="original_file" xlink:type="simple">https://binary.pensoft.net/fig/611063</uri></graphic></fig><p><bold><italic>Non-type materials</italic>.
                  </bold> Yellow Sea, Korea, intertidal sand: 27 anterior fragments (af), formalin, <named-content xmlns:xlink="http://www.w3.org/1999/xlink" content-type="dwc:verbatimCoordinates" xlink:type="simple"><named-content content-type="geo-json" specific-use="{&#34;type&#34;:&#34;Point&#34;,&#34;coordinates&#34;:[126.033056,34.311944]}" id="NCID0ERCAE" xlink:type="simple">34°18'43"N, 126°1'59"E</named-content></named-content>, 22 Aug. 2017; 1 complete (NIBRIV0000862794), 33 af, formalin, <named-content xmlns:xlink="http://www.w3.org/1999/xlink" content-type="dwc:verbatimCoordinates" xlink:type="simple"><named-content content-type="geo-json" specific-use="{&#34;type&#34;:&#34;Point&#34;,&#34;coordinates&#34;:[125.428833,34.689583]}" id="NCID0EZCAE" xlink:type="simple">34°41'22.5"N, 125°25'43.8"E</named-content></named-content>, 16 May. 2018; 71 af, formalin, <named-content xmlns:xlink="http://www.w3.org/1999/xlink" content-type="dwc:verbatimCoordinates" xlink:type="simple"><named-content content-type="geo-json" specific-use="{&#34;type&#34;:&#34;Point&#34;,&#34;coordinates&#34;:[126.524028,35.679222]}" id="NCID0EBDAE" xlink:type="simple">35°40'45.2"N, 126°31'26.5"E</named-content></named-content>, 18 Mar. 2018; 14 af, 95% ethanol, <named-content xmlns:xlink="http://www.w3.org/1999/xlink" content-type="dwc:verbatimCoordinates" xlink:type="simple"><named-content content-type="geo-json" specific-use="{&#34;type&#34;:&#34;Point&#34;,&#34;coordinates&#34;:[126.465889,35.634278]}" id="NCID0EJDAE" xlink:type="simple">35°38'03.4"N, 126°27'57.2"E</named-content></named-content>, 17 May. 2018; 5 af, 95% ethanol, <named-content xmlns:xlink="http://www.w3.org/1999/xlink" content-type="dwc:verbatimCoordinates" xlink:type="simple"><named-content content-type="geo-json" specific-use="{&#34;type&#34;:&#34;Point&#34;,&#34;coordinates&#34;:[126.490556,35.654556]}" id="NCID0ERDAE" xlink:type="simple">35°39'16.4"N, 126°29'26.0"E</named-content></named-content>, 19 Sep. 2020; 4 af, 95% ethanol, <named-content xmlns:xlink="http://www.w3.org/1999/xlink" content-type="dwc:verbatimCoordinates" xlink:type="simple"><named-content content-type="geo-json" specific-use="{&#34;type&#34;:&#34;Point&#34;,&#34;coordinates&#34;:[126.485528,35.595722]}" id="NCID0EZDAE" xlink:type="simple">35°35'44.6"N, 126°29'07.9"E</named-content></named-content>, 18 Sep. 2020, 5 complete, formalin, 4 af (NIBRIV0000888159–60), 95% ethanol, <named-content xmlns:xlink="http://www.w3.org/1999/xlink" content-type="dwc:verbatimCoordinates" xlink:type="simple"><named-content content-type="geo-json" specific-use="{&#34;type&#34;:&#34;Point&#34;,&#34;coordinates&#34;:[126.485528,35.595722]}" id="NCID0EBEAE" xlink:type="simple">35°35'44.6"N, 126°29'07.9"E</named-content></named-content>, 19 Sep. 2020; 1 af, formalin, <named-content xmlns:xlink="http://www.w3.org/1999/xlink" content-type="dwc:verbatimCoordinates" xlink:type="simple"><named-content content-type="geo-json" specific-use="{&#34;type&#34;:&#34;Point&#34;,&#34;coordinates&#34;:[126.524917,35.678944]}" id="NCID0EJEAE" xlink:type="simple">35°40'44.2"N, 126°31'29.7"E</named-content></named-content>, 21 Sep. 2020; 1 af, formalin, same locality as holotype, 21Oct. 2020; 9 complete, 1 af, formalin, same locality as paratypes, 15 Jan 2021. Korea Strait, Korea: 10 af, formalin, <named-content xmlns:xlink="http://www.w3.org/1999/xlink" content-type="dwc:verbatimCoordinates" xlink:type="simple"><named-content content-type="geo-json" specific-use="{&#34;type&#34;:&#34;Point&#34;,&#34;coordinates&#34;:[127.471111,34.468194]}" id="NCID0EREAE" xlink:type="simple">34°28'05.5"N, 127°28'16"E</named-content></named-content>, 26 May. 2017, intertidal sand; 3 complete, 22 af, formalin, <named-content xmlns:xlink="http://www.w3.org/1999/xlink" content-type="dwc:verbatimCoordinates" xlink:type="simple"><named-content content-type="geo-json" specific-use="{&#34;type&#34;:&#34;Point&#34;,&#34;coordinates&#34;:[126.910417,34.184361]}" id="NCID0EZEAE" xlink:type="simple">34°11'03.7"N, 126°54'37.5"E</named-content></named-content>, 26 Jul. 2017, intertidal sand; 2 af, 95% ethanol, <named-content xmlns:xlink="http://www.w3.org/1999/xlink" content-type="dwc:verbatimCoordinates" xlink:type="simple"><named-content content-type="geo-json" specific-use="{&#34;type&#34;:&#34;Point&#34;,&#34;coordinates&#34;:[128.444778,34.888861]}" id="NCID0EBFAE" xlink:type="simple">34°53'19.9"N, 128°26'41.2"E</named-content></named-content>, 20 Jul 2020, intertidal muddy sand; 5 af, formalin, <named-content xmlns:xlink="http://www.w3.org/1999/xlink" content-type="dwc:verbatimCoordinates" xlink:type="simple"><named-content content-type="geo-json" specific-use="{&#34;type&#34;:&#34;Point&#34;,&#34;coordinates&#34;:[126.524917,35.678944]}" id="NCID0EJFAE" xlink:type="simple">35°40'44.2"N, 126°31'29.7"E</named-content></named-content>, 21 Sep. 2020, intertidal sand; 1 af, formalin, 2 complete (NIBRIV0000888162–3), 95% ethanol, <named-content xmlns:xlink="http://www.w3.org/1999/xlink" content-type="dwc:verbatimCoordinates" xlink:type="simple"><named-content content-type="geo-json" specific-use="{&#34;type&#34;:&#34;Point&#34;,&#34;coordinates&#34;:[128.037028,34.927139]}" id="NCID0ERFAE" xlink:type="simple">34°55'37.7"N, 128°02'13.3"E</named-content></named-content>, 23 Jun. 2020, muddy sand between gravel and macrophytes; 8 complete, 2 af, formalin, 1 af (NIBRIV0000888161), 95% ethanol, <named-content xmlns:xlink="http://www.w3.org/1999/xlink" content-type="dwc:verbatimCoordinates" xlink:type="simple"><named-content content-type="geo-json" specific-use="{&#34;type&#34;:&#34;Point&#34;,&#34;coordinates&#34;:[127.952694,34.729194]}" id="NCID0EZFAE" xlink:type="simple">34°43'45.1"N, 127°57'09.7"E</named-content></named-content>, intertidal sand; 1 af, formalin, <named-content xmlns:xlink="http://www.w3.org/1999/xlink" content-type="dwc:verbatimCoordinates" xlink:type="simple"><named-content content-type="geo-json" specific-use="{&#34;type&#34;:&#34;Point&#34;,&#34;coordinates&#34;:[126.529778,36.231472]}" id="NCID0EBGAE" xlink:type="simple">36°13'53.3"N, 126°31'47.2"E</named-content></named-content>, 20 Oct. 2020, intertidal sand; 1 af, formalin, <named-content xmlns:xlink="http://www.w3.org/1999/xlink" content-type="dwc:verbatimCoordinates" xlink:type="simple"><named-content content-type="geo-json" specific-use="{&#34;type&#34;:&#34;Point&#34;,&#34;coordinates&#34;:[126.519750,36.161444]}" id="NCID0EJGAE" xlink:type="simple">36°09'41.2"N, 126°31'11.1"E</named-content></named-content>, 20 Oct. 2020, intertidal sand.</p></tp:treatment-sec><tp:treatment-sec sec-type="diagnosis" id="SECID0EOGAE"><title>Diagnosis.</title><p>Prostomium broadly rounded, slightly expanded at anterolateral margin, extending to chaetiger 1; nuchal organs with short median and long lateral ciliary bands, lateral bands extending up to transverse ciliated band (tcb) of chaetiger 3. Metameric dorsal ciliated organs double-paired, present from chaetiger 3. Branchiae from chaetiger 1 to almost end of body, length of first pair slightly shorter than that of second pair; branchiae mostly free from notopodial lamellae. White dots present from about chaetiger 3 to the end of the middle body region; three pairs of white dots per chaetiger. Neuropodial hooded hooks tridentate, present from chaetiger 11, uppermost tooth very inconspicuous. Pygidium with thin dorsolateral pair and stout but slightly longer ventral pair of anal cirri.</p></tp:treatment-sec><tp:treatment-sec sec-type="description" id="SECID0ETGAE"><title>Description.</title><p>Holotype complete specimen with 67 chaetigers, about 15.7 mm in length and about 1.0 mm in width (Fig. <xref ref-type="fig" rid="F2">2</xref>). Other specimens complete with 58–73 chaetigers, 12.0–17.0 mm in length and 0.9–1.2 mm in width.</p><p>Prostomium entire and rounded anteriorly, slightly expanded at anterolateral margin, extending to chaetiger 1; prostomium with orange-brown pigmentation on anterior part, middle part of prostomium comparatively broad, posterior part with highly elevated papilla; two pairs of black eyes arranged in trapezoid; anterior pair larger, slightly crescent-shaped or oval, widely spaced; posterior pair smaller, rounded, closely spaced; weak transverse depression between anterior and middle part of prostomium (Figs <xref ref-type="fig" rid="F3">3A, B</xref>, <xref ref-type="fig" rid="F6">6A</xref>, <xref ref-type="fig" rid="F7">7A</xref>). Peristomium separated from prostomium by a narrow furrow (Fig. <xref ref-type="fig" rid="F7">7A</xref>). Peristomial palps reaching chaetigers 6–9 (Fig. <xref ref-type="fig" rid="F5">5A</xref>).</p><fig id="F3" position="float" orientation="portrait"><object-id xmlns:xlink="http://www.w3.org/1999/xlink" content-type="doi" xlink:type="simple">10.3897/zookeys.1070.73847.figure3</object-id><object-id xmlns:xlink="http://www.w3.org/1999/xlink" content-type="arpha" xlink:type="simple">E2F295C6-0740-5C1E-A47F-40886F31D263</object-id><label>Figure 3.</label><caption><p><italic><tp:taxon-name><tp:taxon-name-part taxon-name-part-type="genus" reg="Spio">Spio</tp:taxon-name-part><tp:taxon-name-part taxon-name-part-type="species" reg="pigmentata">pigmentata</tp:taxon-name-part></tp:taxon-name></italic> sp. nov. <bold>A–C</bold> holotype (NIBRIV0000888168) <bold>D–F</bold> paratype (NIBRIV0000888166) <bold>A</bold> anterior end, dorsal view <bold>B</bold> anterior end, lateral view <bold>C</bold> posterior end, dorsal view <bold>D</bold> ventral sabre chaeta from chaetiger 52 <bold>E</bold> anterior neurochaetae from chaetiger 22 <bold>F</bold> neuropodial hooded hook from chaetiger 22. Scale bars: A–C = 0.5 mm, D–F = 20.0 μm.</p></caption><graphic xmlns:xlink="http://www.w3.org/1999/xlink" xlink:href="zookeys-1070-151-g003.jpg" position="float" orientation="portrait" xlink:type="simple" id="oo_611064.jpg"><uri content-type="original_file" xlink:type="simple">https://binary.pensoft.net/fig/611064</uri></graphic></fig><p>Nuchal organs and metameric dorsal ciliated organs distinctly observed in well-preserved and live specimens; nuchal organs U-shaped due to posterior fusion of median and lateral ciliated bands, long and recurved on chaetiger 2, and reaching to first transverse ciliated band (tcb) on chaetiger 2 (Figs <xref ref-type="fig" rid="F3">3A</xref>, <xref ref-type="fig" rid="F6">6A</xref>, <xref ref-type="fig" rid="F7">7A</xref>). Metameric dorsal ciliated organs double paired, present from between branchiae 3 and 4 (i.e., after second tcb), extending up to chaetiger 40 in holotype (38–47 in 62–73 chaetiger individuals) (Figs <xref ref-type="fig" rid="F3">3A</xref>, <xref ref-type="fig" rid="F5">5</xref>, <xref ref-type="fig" rid="F6">6A</xref>, <xref ref-type="fig" rid="F7">7A</xref>). White dots present from chaetiger 3 to chaetiger 50 in holotype (42–52 in 62–73 chaetiger individuals); three pairs of white dots per chaetiger; lateral two pairs closely spaced (Figs <xref ref-type="fig" rid="F5">5B</xref>, <xref ref-type="fig" rid="F6">6B, C</xref>, <xref ref-type="fig" rid="F7">7B</xref>). Intersegmental transverse ciliation absent.</p><p>Branchiae present from chaetiger 1 to almost end of body, absent only on last 2 or 3 (rarely 4) chaetigers (Fig. <xref ref-type="fig" rid="F2">2</xref>); length of first pair of branchiae two-thirds to four-fifths the length of second pair (Fig. <xref ref-type="fig" rid="F3">3A, B</xref>); comparatively longest and widest branchiae on chaetigers 2–12, becoming thinner and shorter posteriorly; about last 10 branchiae distinctly shorter and thinner; branchiae with cilia on inner and furrow on outer side; branchiae mostly separated from postchaetal notopodial lamellae (Fig. <xref ref-type="fig" rid="F4">4</xref>). Notopodia on chaetiger 1 slightly shifted dorsally; notopodial postchaetal lamellae almost lanceolate (Fig. <xref ref-type="fig" rid="F4">4A</xref>); from chaetiger 2 lamellae broadly rounded, slightly tapered superiorly (Fig. <xref ref-type="fig" rid="F4">4B–D</xref>), becoming smaller in middle to posterior chaetigers (Fig. <xref ref-type="fig" rid="F4">4F</xref>), and larger, subtriangular in about last 17 chaetigers (Fig. <xref ref-type="fig" rid="F4">4G</xref>). Neuropodial postchaetal lamellae rounded in about first four chaetigers, becoming broader and larger in along anterior and middle chaetigers, largest in posteriormost chaetigers (Fig. <xref ref-type="fig" rid="F4">4</xref>).</p><fig id="F4" position="float" orientation="portrait"><object-id xmlns:xlink="http://www.w3.org/1999/xlink" content-type="doi" xlink:type="simple">10.3897/zookeys.1070.73847.figure4</object-id><object-id xmlns:xlink="http://www.w3.org/1999/xlink" content-type="arpha" xlink:type="simple">D1E2A861-1377-5225-B554-030419EB838A</object-id><label>Figure 4.</label><caption><p><italic><tp:taxon-name><tp:taxon-name-part taxon-name-part-type="genus" reg="Spio">Spio</tp:taxon-name-part><tp:taxon-name-part taxon-name-part-type="species" reg="pigmentata">pigmentata</tp:taxon-name-part></tp:taxon-name></italic> sp. nov., paratype (NIBRIV0000888166) <bold>A–G</bold> parapodium from chaetiger 1, 10, 21, 22<sup>nd</sup> last, 11<sup>th</sup> last, and 7<sup>th</sup> last, all anterior view. Scale bars: 0.2 mm.</p></caption><graphic xmlns:xlink="http://www.w3.org/1999/xlink" xlink:href="zookeys-1070-151-g004.jpg" position="float" orientation="portrait" xlink:type="simple" id="oo_611065.jpg"><uri content-type="original_file" xlink:type="simple">https://binary.pensoft.net/fig/611065</uri></graphic></fig><p>Notopodial chaetae all capillaries; notochaetae in anterior and middle chaetigers arranged in two rows; notochaetae of anterior row with stout sheath, heavily granulated, slightly shorter than chaetae of posterior row, granulation disappearing in middle chaetigers; notochaetae of posterior row thinner, with narrow sheath, non-granulated; additional fascicle of 6–9 very long, thin capillaries without granulations present at superior position, longest in first three chaetigers; notochaetae in posterior chaetigers thin and long, arranged in irregular rows. Neuropodial chaetae with granulated or non-granulated capillaries, hooded hooks, and inferior fascicle of capillaries; capillaries of anterior neuropodia arranged in two rows; neurochaetae of anterior row with distinct sheaths, stout, heavily granulated (Fig. <xref ref-type="fig" rid="F3">3E</xref>); neurochaetae of posterior row non-granulated, less stout, replaced by 7–9 hooded hooks from chaetiger 11 (rarely 12); neuropodial hooded hooks tridentate, main fang well developed, uppermost tooth inconspicuous (Fig. <xref ref-type="fig" rid="F3">3F</xref>); inferior fascicle of 2–5 long, thin, non-granulated capillaries from chaetiger 1, replaced by 2–4 (usually 3) stout granulated, ventral sabre chaetae in inferiormost position from about chaetigers 16–19 (rarely 13–15) (Fig. <xref ref-type="fig" rid="F3">3D</xref>).</p><p>Pygidium with two pairs of anal cirri; dorsolateral pair shorter and thinner, comparatively widely spaced, and ventral pair longer, very stout, conical with rounded tip and closely spaced (Fig. <xref ref-type="fig" rid="F3">3C</xref>).</p></tp:treatment-sec><tp:treatment-sec sec-type="Pigmentation" id="SECID0E2MAE"><title>Pigmentation.</title><p>Highly variable but conspicuous in live or well-preserved specimens (some specimens without pigmentation). Palps in live specimens with variable pigmentation, about 6–15 light to dark brown spots or black ringed appearance (Fig. <xref ref-type="fig" rid="F5">5A, B</xref>); pigmentation fades in formalin- and ethanol-fixed specimens, but light brown pigmentation along the food groove remains. Well-preserved specimens with orange-brown and black pigmentation as follows: medial part of prostomium with orange-brown pigmentation, often faded in formalin- and ethanol-fixed specimens; prostomium with black pigmentation on the anterior to transverse depression margin of the prostomium, dorsal side of the peristomium next to the prostomium; black pigmented patches in front of, and in particular, behind tcb dorsolaterally in about the first six chaetigers in holotype (Fig. <xref ref-type="fig" rid="F6">6A</xref>), and some specimens with distinct patches (Fig. <xref ref-type="fig" rid="F5">5B</xref>). If black pigmented patches are distinct on the ventral side, white dots (pores of ventral glands) are clearly visible (Figs <xref ref-type="fig" rid="F5">5D</xref>, <xref ref-type="fig" rid="F6">6B</xref>).</p><fig id="F5" position="float" orientation="portrait"><object-id xmlns:xlink="http://www.w3.org/1999/xlink" content-type="doi" xlink:type="simple">10.3897/zookeys.1070.73847.figure5</object-id><object-id xmlns:xlink="http://www.w3.org/1999/xlink" content-type="arpha" xlink:type="simple">F6FEA9E4-025F-52C1-B76D-EE4714470AB4</object-id><label>Figure 5.</label><caption><p><italic><tp:taxon-name><tp:taxon-name-part taxon-name-part-type="genus" reg="Spio">Spio</tp:taxon-name-part><tp:taxon-name-part taxon-name-part-type="species" reg="pigmentata">pigmentata</tp:taxon-name-part></tp:taxon-name></italic> sp. nov., live specimens in seawater <bold>A</bold> specimens with palps, black-ringed (left) and dark brown (right), dorsal view <bold>B</bold> middle body, double-paired dorsal ciliated organs (left) and ventral white dots (right) views. Scale bars: 0.5 mm.</p></caption><graphic xmlns:xlink="http://www.w3.org/1999/xlink" xlink:href="zookeys-1070-151-g005.jpg" position="float" orientation="portrait" xlink:type="simple" id="oo_611066.jpg"><uri content-type="original_file" xlink:type="simple">https://binary.pensoft.net/fig/611066</uri></graphic></fig></tp:treatment-sec><tp:treatment-sec sec-type="Methyl green staining pattern (MGSP)" id="SECID0EROAE"><title>Methyl green staining pattern (MGSP).</title><p>The anterior part of the prostomium and peristomium, margins of branchiae and postchaetal lamellae, and anal cirri were intensively stained. Transfer of stained specimens to distilled water for approximately 10 min, resulted in white dots being visible against the bluish background on the ventral side (Fig. <xref ref-type="fig" rid="F6">6C</xref>). Three pairs of dots were visible on chaetiger 3 to end of middle body region; lateral two pairs closely spaced, easily confused as one pair.</p><fig id="F6" position="float" orientation="portrait"><object-id xmlns:xlink="http://www.w3.org/1999/xlink" content-type="doi" xlink:type="simple">10.3897/zookeys.1070.73847.figure6</object-id><object-id xmlns:xlink="http://www.w3.org/1999/xlink" content-type="arpha" xlink:type="simple">EC467560-35CB-5D9F-B7F0-4BF1648A8073</object-id><label>Figure 6.</label><caption><p><italic><tp:taxon-name><tp:taxon-name-part taxon-name-part-type="genus" reg="Spio">Spio</tp:taxon-name-part><tp:taxon-name-part taxon-name-part-type="species" reg="pigmentata">pigmentata</tp:taxon-name-part></tp:taxon-name></italic> sp. nov. <bold>A, B</bold> holotype (NIBRIV0000888168), fixed in formalin <bold>C, D</bold> paratype (NIBRIV0000888167), fixed in formalin <bold>A</bold> anterior end, dorsal view <bold>B</bold> anterior end, ventral view <bold>C</bold> methyl green staining pattern of anterior end, ventral view, white dots (arrows) <bold>D</bold> neuropodial hooded hooks from chaetiger 15, inconspicuous uppermost tooth (arrow). Scale bars: 0.5 mm <bold>(A–C)</bold>; 20.0 μm <bold>D</bold>.</p></caption><graphic xmlns:xlink="http://www.w3.org/1999/xlink" xlink:href="zookeys-1070-151-g006.jpg" position="float" orientation="portrait" xlink:type="simple" id="oo_611067.jpg"><uri content-type="original_file" xlink:type="simple">https://binary.pensoft.net/fig/611067</uri></graphic></fig></tp:treatment-sec><tp:treatment-sec sec-type="biology" id="SECID0EDQAE"><title>Biology.</title><p>In the present study, the specimens were found mostly in intertidal zones of fine sand, rarely muddy sand, and sometimes a mixture of gravel and macrophytes (<italic><tp:taxon-name><tp:taxon-name-part taxon-name-part-type="genus" reg="Zostera">Zostera</tp:taxon-name-part><tp:taxon-name-part taxon-name-part-type="species" reg="marina">marina</tp:taxon-name-part></tp:taxon-name></italic>). According to <xref ref-type="bibr" rid="B1">Abe and Sato-Okoshi (2021)</xref>, planktonic larvae of <italic><tp:taxon-name><tp:taxon-name-part taxon-name-part-type="genus" reg="Spio">Spio</tp:taxon-name-part></tp:taxon-name></italic> sp. 2 with two rows of black melanophore spots on each side of the dorsum from chaetiger 1 onward, linked by band-shaped medial black pigmentation from chaetiger 4 or 5 are found in Sasuhama and Onagawa Bay between April and August (see cited publication for further details). Adult specimens were collected from muddy sand sediments of shallow waters in Sasuhama, Japan (<xref ref-type="bibr" rid="B1">Abe and Sato-Okoshi 2021</xref>).</p></tp:treatment-sec><tp:treatment-sec sec-type="etymology" id="SECID0EDRAE"><title>Etymology.</title><p>The specific name, <tp:taxon-name><tp:taxon-name-part taxon-name-part-type="genus" reg="Spio"/><tp:taxon-name-part taxon-name-part-type="species" reg="pigmentata">pigmentata</tp:taxon-name-part></tp:taxon-name>, originates from the Latin word pigmentum, meaning “pigment” This name refers to the new species having conspicuous black pigmentation on the body.</p></tp:treatment-sec><tp:treatment-sec sec-type="distribution" id="SECID0ESRAE"><title>Distribution.</title><p>Along the southern and western coasts of Korea; Sasuhama and Onagawa Bay, north-eastern Japan.</p><fig id="F7" position="float" orientation="portrait"><object-id xmlns:xlink="http://www.w3.org/1999/xlink" content-type="doi" xlink:type="simple">10.3897/zookeys.1070.73847.figure7</object-id><object-id xmlns:xlink="http://www.w3.org/1999/xlink" content-type="arpha" xlink:type="simple">BBCE884B-38E5-5234-A9E7-AE5E98B7C0EE</object-id><label>Figure 7.</label><caption><p><italic><tp:taxon-name><tp:taxon-name-part taxon-name-part-type="genus" reg="Spio">Spio</tp:taxon-name-part><tp:taxon-name-part taxon-name-part-type="species" reg="pigmentata">pigmentata</tp:taxon-name-part></tp:taxon-name></italic> sp. nov., paratype (NIBRIV0000888165). <bold>A</bold> anterior end, dorsal view, palps removed <bold>B</bold> right half of middle chaetiger, ventral surface, gland openings (arrows). wScale bars: 0.2 mm <bold>A</bold>; 40.0 μm <bold>B</bold>.</p></caption><graphic xmlns:xlink="http://www.w3.org/1999/xlink" xlink:href="zookeys-1070-151-g007.jpg" position="float" orientation="portrait" xlink:type="simple" id="oo_611068.jpg"><uri content-type="original_file" xlink:type="simple">https://binary.pensoft.net/fig/611068</uri></graphic></fig></tp:treatment-sec><ref-list><ref id="B1"><mixed-citation xmlns:xlink="http://www.w3.org/1999/xlink" xlink:type="simple"><person-group><name name-style="western"><surname>Abe</surname><given-names>H</given-names></name><name name-style="western"><surname>Sato-Okoshi</surname><given-names>W</given-names></name></person-group> (<year>2021</year>) <article-title>Molecular identification and larval morphology of spionid polychaetes (<tp:taxon-name><tp:taxon-name-part taxon-name-part-type="phylum">Annelida</tp:taxon-name-part></tp:taxon-name>, <tp:taxon-name><tp:taxon-name-part taxon-name-part-type="family">Spionidae</tp:taxon-name-part></tp:taxon-name>) from northeastern Japan.</article-title><source>ZooKeys</source><volume>1015</volume>: <fpage>1</fpage>–<lpage>86</lpage>. <ext-link xlink:type="simple" ext-link-type="doi" xlink:href="10.3897/zookeys.1015.54387">https://doi.org/10.3897/zookeys.1015.54387</ext-link></mixed-citation></ref></ref-list></tp:taxon-treatment>
